# Supplementary material for: Prediction of mechanistic subtypes of Parkinson’s using patient-derived stem cell models
Source: Nat Mach Intell. 2023 Aug 10;5(8):933–46. doi: 10.1038/s42256-023-00702-9 (PMC10442231; doi:10.1038/s42256-023-00702-9)
Supplement: Supplementary file 2 — Supplementary Table 1: information of the hiPSC lines that have been used in this study. Supplementary Table 2: detailed information of the imaging plates used for Figs. 3–5. Supplementary Table 3: detailed information of the imaging plates used for the additional in Fig. 6. Supplementary Table 4: statistical details used in this study. Supplementary Table 5: the analysis was performed with the Harmony software (PerkinElmer) by using a supervised linear classifier. The analysis pipeline and intensity, morphology and texture features used in the classification are listed. Supplementary Table 6: details of the antibodies used for this study. [file 42256_2023_702_MOESM2_ESM.xlsx]

## Sheet: STable1
Supplementary Table 1	hiPSC lines	C1	C3	C17	C19	SNCAx3	SNCAx3 & isoCTRL	PINK1 & isoCTRL
	Mutation	None	None	None	None	SNCA locus triplication	SNCA locus triplication	PINK1 I368N
	Age of donor	78	Unknown	60-64	55-59	unknown	unknown	60
	Sex of donor	Male	Female	Female	Male	Female	Female	Female
	Source	EDi046-A	Thermo Fisher Scientific, A18945	EBiSC WTSli017-B	EBiSC WTSIi019-B	StemBANCC, SFC831 (STBCi024-C)	StemBANCC, AST18	NINDS, ND50093 & ND50100
	Reprogramming method	Retroviral		Non-integrating Sendai virus	Non-integrating Sendai virus	Non-integrating Sendai virus	Rectroviral	Episomal plasmid
	Karyotyped	Unknown	No	No	No	Yes, SNP array: 1 minor region Chr 4 higher CNV	Yes, SNP array: Pass	Yes, G-banding: Pass
	Studies used	1, 2, 3, 4, 5	1, 3, 4, 5			1, 3, 5	5, 6
	How to use in this study	training/test/validation set	training/test/validation set	test set only	test set only	training/test/validation set	test set	test set
	1	Ludtmann, M. H. R. et al., alpha-synuclein oligomers interact with ATP synthase and open the permeability transition pore in Parkinson's disease. Nat Commun 9, 2293, doi:10.1038/s41467-018-04422-2 (2018).
	2	Hughes, C. et al., Beta amyloid aggregates induce sensitised TLR4 signalling causing long-term potentiation deficit and rat neuronal cell death. Commun Biol 3, 79, doi:10.1038/s42003-020-0792-9 (2020).
	3	Angelova, P. R. et al., Alpha synuclein aggregation drives ferroptosis: an interplay of iron, calcium and lipid peroxidation. Cell death and differentiation 27, 2781-2796, doi:10.1038/s41418-020-0542-z (2020).
	4	Choi, M. L. et al., Pathological structural conversion of α-synuclein at the mitochondria induces neuronal toxicity. Nature neuroscience 25, 1134-1148, doi:10.1038/s41593-022-01140-3 (2022).
	5	Virdi, G. S. et al., Protein aggregation and calcium dysregulation are hallmarks of familial Parkinson's disease in midbrain dopaminergic neurons. NPJ Parkinson's disease 8, 162, doi:10.1038/s41531-022-00423-7 (2022).
	6	Chen, Y. et al. Engineering synucleinopathy-resistant human dopaminergic neurons by CRISPR-mediated deletion of the SNCA gene. Eur J Neurosci 49, 510-524, doi:10.1111/ejn.14286 (2019).

## Sheet: STable2
		Training & test data set
Supplementary Table 2		Plate 1	Plate 2	Plate 3	Plate 4	Plate 5	Plate 6	Plate 7
	Date for induction	13.11.2018	15.5.2018	15.5.2018	10.5.2018	25.7.2020	27.7.2020	07.9.2020
	Age of the cells on imaging	D74	D75	D75	D77	D78	D76	D71
	Date acquired	27.02.2019	30.8.2018	30.8.2018	23.08.2018	03.11.2020	03.11.2020	18.12.2020
	Control
		Plate 1	Plate 2	Plate 3	Plate 4	Plate 5	Plate 6	Plate 7	Total No. images	Used images
	No. of wells	3	3	3	3	15	15	6	48
	No. of whole images	51	51	51	51	255	255	102	816
	No. of tiled images	3264	3264	3264	3264	16320	16320	6528	52224	22461
	3x SNCA
		Plate 1	Plate 2	Plate 3	Plate 4	Plate 5	Plate 6	Plate 7	Total No. images	Used images
	No. of wells	3	6	6					15
	No. of whole images	51	102	102					255
	No. of tiled images	3264	6528	6528					16320	7983
	α-Syn oligomer
		Plate 1	Plate 2	Plate 3	Plate 4	Plate 5	Plate 6	Plate 7	Total No. images	Used images
	No. of wells	3	6	6					15
	No. of whole images	51	102	102					255
	No. of tiled images	3264	6528	6528					16320	8307
	Complex 1
		Plate 1	Plate 2	Plate 3	Plate 4	Plate 5	Plate 6	Plate 7	Total No. images	Used images
	No. of wells					15	15		30
	No. of whole images					255	255		510
	No. of tiled images					16320	16320		32640	11875
	Mitophagy
		Plate 1	Plate 2	Plate 3	Plate 4	Plate 5	Plate 6	Plate 7	Total No. images	Used images
	No. of wells					15	15		30
	No. of whole images					255	255		510
	No. of tiled images					16320	16320		32640	13692

## Sheet: STable3
		Test data set
Supplementary Table 3		Plate 8	Plate 9	Plate 10	Plate 11
	Date for induction	16.05.2022	16.05.2022	26.06.2022	26.06.2022
	Age of the cells on imaging	D81	D81	D74	D74
	Data acquired	23.02.2022	23.02.2022	12.04.2022	12.04.2022
	New control (C19)
		Plate 8	Plate 9	Plate 10	Plate 11	Total No.	Used images
	No. of wells	1	1			2
	No. of whole images	15	15			30
	No. of tiled images	960	960			1920	1245
	SNCA x3
		Plate 8	Plate 9	Plate 10	Plate 11	Total No.	Used images
	No. of wells	2	2			4
	No. of whole images	34	34			68
	No. of tiled images	2176	2176	0	0	4352	2958
	SNCA x3 isoCTRL
		Plate 8	Plate 9	Plate 10	Plate 11	Total No.	Used images
	No. of wells	1	1			2
	No. of whole images	15	15			30
	No. of tiled images	960	960	0	0	1920	1536
	PINK1 & isoCTRL
		Plate 8	Plate 9	Plate 10	Plate 11	Total No.	Used images
	No. of wells			3	3	6
	No. of whole images			45	45	90
	No. of tiled images			2880	2880	5760	PINK1 = 4571, iso = 4221

## Sheet: STable4
Supplementary Table4	Figures		Statistical Test	t or F value	One tailed or two tailed?	P value	If there is signifance, where the signifciance occurred (multiple comparison)?
	Fig.1	i	Two sample t-test (equal variance assumed)	t = -3.6086	Two tailed	p = 0.00395
	Fig.2	c	Two sample t-test (equal variance assumed)	t = 3.363	Two tailed	p = 0.00464
		d	Two sample t-test (equal variance assumed)	t = -3.955	Two tailed	p = 0.0079
	Fig.3	j	One-way ANOVA Tukey's HSD Post Hoc test at 0.05 signifance level	F(4, 25) =282.22		p = 3.059E-31	SNCAx3 vs CTRL (p = 0), Oligomer vs CTRL (p = 6.66E-7), Oligomer vs SNCAx3 (p = 0),
							Complex 1 vs CTRL (p = 0.04045), Complex 1 vs SNCAx3 (p = 0), Complex 1 vs Oligomer (p = 0),
							Mitophagy vs CTRL (p = 0), Mitophagy vs SNCAx3 (p = 8.16E-8), Mitophagy vs Oligomer (p = 0.0369), Mitophagy vs Complex 1 (p = 6.67E-7)
		k		F(4, 45) = 27.261		p = 1.59E-11	SNCAx3 vs CTRL (p = 2.72E-4), Oligomer vs CTRL (p = 1.75E-5), Complex 1 vs CTRL (p = 0.00588),
							Rotenone vs SNCAx3 (p = 0), Rotenone vs Oligomer (p = 0)
	Fig.4	g	Two sample t-test (equal variance assumed)	t = 5.541	Two tailed	p = 2.0071E-5
		h	Two sample t-test (equal variance assumed)	t = -6.0156	Two tailed	p = 6.9993E-6
	Exended Data 7	a	Unpaired t-test with Welch's correction	t = 8.147	Two-tailed	p < 0.0001	Control vs PINK1
		b	Unpaired t-test with Welch's correction	t = 10.24	Two-tailed	p < 0.0001	Control vs PINK1
		c	Unpaired t-test with Welch's correction	t = 9.174	Two-tailed	p < 0.0001	Control vs PINK1
		d	Unpaired t-test with Welch's correction	t = 14.40	Two-tailed	p < 0.0001	Control vs PINK1
		e	Unpaired t-test with Welch's correction	t = 2.886	Two-tailed	p = 0.0044	Control vs PINK1
	Exended Data 8	a	Unpaired t-test with Welch's correction	t = 4.620	Two-tailed	p < 0.0001	Control vs SNCAx3
		b	Unpaired t-test with Welch's correction	t = 7.532	Two-tailed	p < 0.0001	Control vs SNCAx3
		c	Unpaired t-test with Welch's correction	t = 16.23	Two-tailed	p < 0.0001	Control vs SNCAx3
		d	Unpaired t-test with Welch's correction	t = 12.51	Two-tailed	p < 0.0001	Control vs SNCAx3
		e	Unpaired t-test with Welch's correction	t = 14.90	Two-tailed	p < 0.0001	Control vs SNCAx3

## Sheet: STable5
Supplementary Table 5	Input Image	Input
		Flatfield Correction : Basic
		Stack Processing : Maximum Projection
		Min. Global Binning : Dynamic
	Find Cells	Input	Method	Output
		Channel : Alexa 488	Method : B	Output Population :dead cells (2)
		ROI : None	Common Threshold : 0.4
			Area : > 10 μm²
			Splitting Coefficient : 7
			Individual Threshold : 0.4
			Contrast : > 0.1
	Find Nuclei	Input	Method	Output
		Channel : HOECHST33342	Method : B	Output Population :Nuclei
		ROI : None	Common Threshold : 0.4
			Area : > 30 μm²
			Splitting Coefficient : 7.0
			Individual Threshold : 0.4
			Contrast : > 0.1
	CalculateIntensityProperties	Input	Method	Output
		Channel : HOECHST33342	Method : Standard	Property Prefix :Intensity NucleusHOECHST 33342
		Population : Nuclei	Mean
		Region : Nucleus
	CalculateMorphologyProperties	Input	Method	Output
		Population : Nuclei	Method : Standard	Property Prefix :Nucleus
		Region : Nucleus	Area
			Roundness
			Width
			Length
			Ratio Width to Length
	CalculateTextureProperties	Input	Method	Output
		Channel : HOECHST33342	Method : SER Features	Property Prefix :Nucleus HOECHST33342
		Population : Nuclei	Scale : 0 px
		Region : Nucleus	Normalization by : Kernel
			SER Spot
			SER Hole
			SER Edge
			SER Ridge
			SER Valley
			SER Saddle
			SER Bright
			SER Dark
	CalculateIntensityProperties (2)	Input	Method	Output
		Channel : Alexa 488	Method : Standard	Property Prefix : SytoxGreen
		Population : Nuclei	Mean
		Region : Nucleus
	SelectPopulation	Input	Method	Output
		Population : Nuclei	Method : Filter byProperty	Output Population :Dead Cells
			Sytox Green Mean : >1000
	SelectPopulation (2)	Input	Method	Output
		Population : Nuclei	Method : Filter byProperty	Output Population :Live cells
			Sytox Green Mean : <=1000
	CalculateImage	Input	Method	Output
			Method : By Formula
			Formula : A+B+C+D	Output Image : Sum ofchannels
			Channel A : Alexa 488
			Channel B : Alexa 568
			Channel C : Alexa 647
			Channel D : HOECHST33342
			Negative Values : Set toZero
			Undefined Values : Set toLocal Average
	Find Cytoplasm	Input	Method	Output
		Channel : Sum ofchannels	Method : F
		Nuclei : Live cells	Membrane Channel : Sumof channels
			Individual Threshold : 0.2
	Find Spots	Input	Method	Output
		Channel : Alexa 568	Method : B (deprecated)	Output Population :Mitochondria
		ROI : Live cells	Detection Sensitivity : 0.8
			Splitting Sensitivity : 0.5
			Calculate Spot Properties
	CalculateIntensity	Input	Method	Output
		Channel : Alexa 568	Method : Standard	Property Prefix :Intensity TMRM inCytoplasm Alexa 568
		Population : Live cells	Mean
		Region : Cytoplasm
		Input	Method	Output
	CalculateIntensityProperties (4)	Channel : Alexa 568	Method : Standard	Property Prefix :Intensity TMRM inMitochondria
		Population :Mitochondria	Mean
		Region : Spot
	CalculateMorphologyProperties (2)	Input	Method	Output
		Population :Mitochondria	Method : Standard	Property Prefix :Mitochondria
		Region : Spot	Area
			Roundness
			Width
			Length
			Ratio Width to Length
	CalculateTextureProperties (2)	Input	Method	Output
		Channel : Alexa 568	Method : SER Features	Property Prefix :Cytoplasm TMRMtexture
		Population : Live cells	Scale : 0 px
		Region : Cytoplasm	Normalization by : Kernel
			SER Spot
			SER Hole
			SER Edge
			SER Ridge
			SER Valley
			SER Saddle
			SER Bright
			SER Dark
	CalculateTextureProperties (3)	Input	Method	Output
		Channel : Alexa 568	Method : SER Features	Property Prefix : MitoTMRM texture
		Population :Mitochondria	Scale : 0 px
		Region : Spot	Normalization by : Kernel
			SER Spot
			SER Hole
			SER Edge
			SER Ridge
			SER Valley
			SER Saddle
			SER Bright
			SER Dark
	Find Spots (2)	Input	Method	Output
		Channel : Alexa 647	Method : D (deprecated)	Output Population :MitoInLyso
		ROI : Live cells	Detection Sensitivity : 0.8
			Splitting Sensitivity : 0.5
			Background Correction :0.5
			Calculate Spot Properties
	Find Spots (3)	Input	Method	Output
		Channel : Alexa 568	Method : B (deprecated)	Output Population :MitoInLyso
		ROI : Lysosomes	Detection Sensitivity : 0.5
			Splitting Sensitivity : 0.5
			Calculate Spot Properties
	Find Spots (4)	Input	Method	Output
		Channel : Alexa 647	Method : B (deprecated)	Output Population :LysoInMito
		ROI : Mitochondria	Detection Sensitivity : 0.5
			Splitting Sensitivity : 0.5
			Calculate Spot Properties
	CalculateIntensityProperties (5)	Input	Method	Output
		Channel : Alexa 647	Method : Standard	Property Prefix :Intensity lysotracker inlysosomes
		Population : Lysosomes	Mean
		Region : Spot
	CalculateIntensityProperties (6)	Input	Method	Output
		Channel : Alexa 647	Method : Standard	Property Prefix :Intensity Lysotracker inCytoplasm
		Population : Live cells	Mean
		Region : Cytoplasm
	CalculateMorphologyProperties (3)	Input	Method	Output
		Population : Lysosomes	Method : Standard	Property Prefix :lysosome morphology
		Region : Spot	Area
			Roundness
			Width
			Length
			Ratio Width to Length
	CalculateTextureProperties (4)	Input	Method	Output
		Channel : Alexa 647	Method : SER Features
		Population : Lysosomes	Scale : 0 px
		Region : Spot	Normalization by : Kernel	Property Prefix :Lysosome texture
			SER Spot
			SER Hole
			SER Edge
			SER Ridge
			SER Valley
			SER Saddle
			SER Bright
			SER Dark
	CalculateTextureProperties (5)	Input	Method	Output
		Channel : Alexa 647	Method : SER Features	Property Prefix : Lysotexture in cytoplasm
		Population : Live cells	Scale : 0 px
		Region : Cytoplasm	Normalization by : Kernel
			SER Spot
			SER Hole
			SER Edge
			SER Ridge
			SER Valley
			SER Saddle
			SER Bright
			SER Dark
	Select Region	Input	Method	Output
		Population :Mitochondria	Method : Resize Region[%]	Output Region : MitoResized 50%
		Region : Spot	Outer Border : -50 %
			Inner Border : 100 %
	CalculateIntensityProperties (7)	Input	Method	Output
		Channel : Alexa 647	Method : Standard	Property Prefix :Intensity of Lyso inmito resized
		Population :Mitochondria	Mean
		Region : Mito Resized50%
	SelectPopulation (3)	Input	Method	Output
		Population :Mitochondria	Method : Filter byProperty	Output Population :Mitochondria resizedpositive for lysosomes
			Intensity of Lyso in mitoresized Mean : > 5000
	Select Region(2)	Input	Method	Output
		Channel : Alexa 568	Method : Standard	Property Prefix :Intensity TMRM in lysosresized
		Population : Lysosomes	Mean
		Region : Lyso Resized50%
	CalculateIntensityProperties (8)	Input	Method	Output
		Channel : Alexa 568	Method : Standard	Property Prefix :Intensity TMRM in lysosresized
		Population : Lysosomes	Mean
		Region : Lyso Resized50%
	SelectPopulation (4)	Input	Method	Output
		Population : Lysosomes	Method : Filter by	Output Population :
			Property	Lysosomes resizedpositive formitochondria
			Intensity TMRM in lysosresized Mean : > 4000
	Define Results
		Method : List of Outputs
		Population : Nuclei
		Number of Objects
		Apply to All : ALL
		Intensity Nucleus HOECHST 33342 Mean : ALL
		Nucleus Area [μm²] : ALL
		Nucleus Roundness : ALL
		Nucleus Width [μm] : ALL
		Nucleus Length [μm] : ALL
		Nucleus Ratio Width to Length : ALL
		Nucleus HOECHST 33342 SER Spot 0 px : ALL
		Nucleus HOECHST 33342 SER Hole 0 px : ALL
		Nucleus HOECHST 33342 SER Edge 0 px : ALL
		Nucleus HOECHST 33342 SER Ridge 0 px : ALL
		Nucleus HOECHST 33342 SER Valley 0 px : ALL
		Nucleus HOECHST 33342 SER Saddle 0 px : ALL
		Nucleus HOECHST 33342 SER Bright 0 px : ALL
		Nucleus HOECHST 33342 SER Dark 0 px : ALL
		Sytox Green Mean : ALL
		Dead Cells : ALL
		Live cells : ALL
		Population : Dead Cells
		Number of Objects
		Apply to All : Mean
		Intensity Nucleus HOECHST 33342 Mean : Mean
		Nucleus Area [μm²] : Mean
		Nucleus Roundness : Mean
		Nucleus Width [μm] : Mean
		Nucleus Length [μm] : Mean
		Nucleus Ratio Width to Length : Mean
		Nucleus HOECHST 33342 SER Spot 0 px : Mean
		Nucleus HOECHST 33342 SER Hole 0 px : Mean
		Nucleus HOECHST 33342 SER Edge 0 px : Mean
		Nucleus HOECHST 33342 SER Ridge 0 px : Mean
		Nucleus HOECHST 33342 SER Valley 0 px : Mean
		Nucleus HOECHST 33342 SER Saddle 0 px : Mean
		Nucleus HOECHST 33342 SER Bright 0 px : Mean
		Nucleus HOECHST 33342 SER Dark 0 px : Mean
		Sytox Green Mean : Mean
		Population : Mitochondria
		Number of Objects
		Apply to All : ALL
		Relative Spot Intensity : ALL
		Corrected Spot Intensity : ALL
		Uncorrected Spot Peak Intensity : ALL
		Spot Contrast : ALL
		Spot Background Intensity : ALL
		Spot Area [px²] : ALL
		Region Intensity : ALL
		Spot to Region Intensity : ALL
		Intensity TMRM in Mitochondria Mean : ALL
		Mitochondria Area [μm²] : ALL
		Mitochondria Roundness : ALL
		Mitochondria Width [μm] : ALL
		Mitochondria Length [μm] : ALL
		Mitochondria Ratio Width to Length : ALL
		Mito TMRM texture SER Spot 0 px : ALL
		Mito TMRM texture SER Hole 0 px : ALL
		Mito TMRM texture SER Edge 0 px : ALL
		Mito TMRM texture SER Ridge 0 px : ALL
		Mito TMRM texture SER Valley 0 px : ALL
		Mito TMRM texture SER Saddle 0 px : ALL
		Mito TMRM texture SER Bright 0 px : ALL
		Mito TMRM texture SER Dark 0 px : ALL
		Total Spot Area : ALL
		Relative Spot Intensity (2) : ALL
		Number of Spots : ALL
		Number of Spots per Area of Spot : ALL
		Intensity of Lyso in mito resized Mean : ALL
		Mitochondria resized positive for lysosomes : ALL
		Population : LysoInMito
		Number of Objects
		Apply to All : ALL
		Relative Spot Intensity : ALL
		Corrected Spot Intensity : ALL
		Uncorrected Spot Peak Intensity : ALL
		Spot Contrast : ALL
		Spot Background Intensity : ALL
		Spot Area [px²] : ALL
		Region Intensity : ALL
		Spot to Region Intensity : ALL
		Population : Mitochondria resized positive for lysosomes
		Number of Objects
		Intensity of Lyso in mito resized Mean : Mean
		Population : Lysosomes
		Number of Objects
		Apply to All : ALL
		Relative Spot Intensity : ALL
		Corrected Spot Intensity : ALL
		Uncorrected Spot Peak Intensity : ALL
		Spot Contrast : ALL
		Spot Background Intensity : ALL
		Spot Area [px²] : ALL
		Region Intensity : ALL
		Spot to Region Intensity : ALL
		Total Spot Area : ALL
		Relative Spot Intensity (2) : ALL
		Number of Spots : ALL
		Number of Spots per Area of Spot : ALL
		Intensity lysotracker in lysosomes Mean : ALL
		lysosome morphology Area [μm²] : ALL
		lysosome morphology Roundness : ALL
		lysosome morphology Width [μm] : ALL
		lysosome morphology Length [μm] : ALL
		lysosome morphology Ratio Width to Length : ALL
		Lysosome texture SER Spot 0 px : ALL
		Lysosome texture SER Hole 0 px : ALL
		Lysosome texture SER Edge 0 px : ALL
		Lysosome texture SER Ridge 0 px : ALL
		Lysosome texture SER Valley 0 px : ALL
		Lysosome texture SER Saddle 0 px : ALL
		Lysosome texture SER Bright 0 px : ALL
		Lysosome texture SER Dark 0 px : ALL
		Intensity TMRM in lysos resized Mean : ALL
		Lysosomes resized positive for mitochondria : ALL
		Population : Live cells
		Number of Objects
		Intensity Nucleus HOECHST 33342 Mean : ALL
		Nucleus Area [μm²] : ALL
		Nucleus Roundness : ALL
		Nucleus Width [μm] : ALL
		Nucleus Length [μm] : ALL
		Nucleus Ratio Width to Length : ALL
		Nucleus HOECHST 33342 SER Spot 0 px : ALL
		Nucleus HOECHST 33342 SER Hole 0 px : ALL
		Nucleus HOECHST 33342 SER Edge 0 px : ALL
		Nucleus HOECHST 33342 SER Ridge 0 px : ALL
		Nucleus HOECHST 33342 SER Valley 0 px : ALL
		Nucleus HOECHST 33342 SER Saddle 0 px : ALL
		Nucleus HOECHST 33342 SER Bright 0 px : ALL
		Nucleus HOECHST 33342 SER Dark 0 px : ALL
		Sytox Green Mean : ALL
		Dead Cells : ALL
		Total Spot Area : ALL
		Relative Spot Intensity : ALL
		Number of Spots : ALL
		Number of Spots per Area of Cytoplasm : ALL
		Intensity TMRM in Cytoplasm Alexa 568 Mean : ALL
		Cytoplasm TMRM texture SER Spot 0 px : ALL
		Cytoplasm TMRM texture SER Hole 0 px : ALL
		Cytoplasm TMRM texture SER Edge 0 px : ALL
		Cytoplasm TMRM texture SER Ridge 0 px : ALL
		Cytoplasm TMRM texture SER Valley 0 px : ALL
		Cytoplasm TMRM texture SER Saddle 0 px : ALL
		Cytoplasm TMRM texture SER Bright 0 px : ALL
		Cytoplasm TMRM texture SER Dark 0 px : ALL
		Total Spot Area (2) : ALL
		Relative Spot Intensity (2) : ALL
		Number of Spots (2) : ALL
		Number of Spots per Area of Cell : ALL
		Intensity Lysotracker in Cytoplasm Mean : ALL
		Lyso texture in cytoplasm SER Spot 0 px : ALL
		Lyso texture in cytoplasm SER Hole 0 px : ALL
		Lyso texture in cytoplasm SER Edge 0 px : ALL
		Lyso texture in cytoplasm SER Ridge 0 px : ALL
		Lyso texture in cytoplasm SER Valley 0 px : ALL
		Lyso texture in cytoplasm SER Saddle 0 px : ALL
		Lyso texture in cytoplasm SER Bright 0 px : ALL
		Lyso texture in cytoplasm SER Dark 0 px : ALL
		Population : MitoInLyso
		Number of Objects
		Apply to All : ALL
		Relative Spot Intensity : ALL
		Corrected Spot Intensity : ALL
		Uncorrected Spot Peak Intensity : ALL
		Spot Contrast : ALL
		Spot Background Intensity : ALL
		Spot Area [px²] : ALL
		Region Intensity : ALL
		Spot to Region Intensity : ALL
		Population : Lysosomes resized positive for mitochondria
		Number of Objects
		Intensity TMRM in lysos resized Mean : Mean
		Method : Formula Output
		Formula : a/b
		Population Type : Objects
		Variable A : dead cells (2) - Number of Objects
		Variable B : Nuclei - Number of Objects
		Output Name : Formula Output 2
		Object Results
		Population : dead cells (2) : None
		Population : Nuclei : None
		Population : Dead Cells : ALL
		Population : Mitochondria : ALL
		Population : LysoInMito : None
		Population : Mitochondria resized positive for lysosomes : ALL
		Population : Lysosomes : ALL
		Population : Live cells : ALL
		Population : MitoInLyso : None
		Population : Lysosomes resized positive for mitochondria : ALL

## Sheet: STable6
Supplementary Table 6	Antibody	Antibody name	Supplier name	Cat No.	Dilution
	Type
	Primary	Anti-MAP2	abcam	ab183830	1 : 500
		Anti-TRB1	abcam	ab31940	1 : 500
		Anti-CTIP2	abcam	ab18465	1 : 250
		LMMP1	Cell Signaling Technologies	9091	1:100
		Recombinant Anti-Alpha-synuclein (phospho S129)	abcam	ab51253	1 : 100
		TOM20	Santa Cruz	sc-17764	1 : 100
	Secondary	Goat Anti-Chicken IgY H&L (Alexa Fluor® 488)	abcam	ab150169	1 : 500
		Goat Anti-Mouse IgG H&L (Alexa Fluor® 555)	abcam	ab150114	1 : 500
		Goat Anti-Rabbit IgG H&L (Alexa Fluor® 647)	abcam	ab150079	1 : 500
