# Supplementary material for: Prediction of mechanistic subtypes of Parkinson’s using patient-derived stem cell models
Source: Nat Mach Intell. 2023 Aug 10;5(8):933–46. doi: 10.1038/s42256-023-00702-9 (PMC10442231; doi:10.1038/s42256-023-00702-9)
Supplement: Source Data Fig. 1 — Statistical source data for Fig. 1. [file 42256_2023_702_MOESM3_ESM.xlsx]

## Sheet: Fig1i
Control	SNCA x3
156.5	380.5
193.654	338.3
208	216.5
166.697	226
162.971	228.2
171.5	227.9
202.534	310.4
