# Supplementary material for: Prediction of mechanistic subtypes of Parkinson’s using patient-derived stem cell models
Source: Nat Mach Intell. 2023 Aug 10;5(8):933–46. doi: 10.1038/s42256-023-00702-9 (PMC10442231; doi:10.1038/s42256-023-00702-9)
Supplement: Source Data Fig. 2 — Statistical source data for Fig. 2. [file 42256_2023_702_MOESM4_ESM.xlsx]

## Sheet: fig2bc
Untreated	Rotenone
768	563
1230	481
863	391
1031	762
971	721
763	673
691	881
931	463

## Sheet: fig2e
Untreated	Chloroquine
701.321	780.712
1762.95	2613.07
568.853	3319.59
1500.14	2444.27
826.707	2512.65
2174.55	2680.51
1219.23	2865
938.059	1320.54
