# Supplementary material for: Prediction of mechanistic subtypes of Parkinson’s using patient-derived stem cell models
Source: Nat Mach Intell. 2023 Aug 10;5(8):933–46. doi: 10.1038/s42256-023-00702-9 (PMC10442231; doi:10.1038/s42256-023-00702-9)
Supplement: Source Data Fig. 3 — Statistical source data for Fig. 3. [file 42256_2023_702_MOESM5_ESM.xlsx]

## Sheet: fig3j
CTRL	SNCA x3	Oilgomer	Complex 1	Mitophagy
0.06303	0.18774	0.16407	0.06172	0.18649
0.05454	0.1951	0.15674	0.07661	0.18313
0.05216	0.19498	0.16105	0.06936	0.18632
0.04582	0.23508	0.15391	0.08305	0.17926
0.04853	0.21024	0.1679	0.06951	0.17247
0.05202	0.23056	0.16715	0.07793	0.15106
0.04381	0.23574	0.15634	0.0608	0.15475
0.05163	0.2508	0.14955	0.07983	0.18114
0.05253	0.2419	0.16004	0.05848	0.20054
0.04476	0.20974	0.14777	0.04947	0.1696

## Sheet: fig3k
CTRL	SNCA x3	Oilgomer	Complex 1	Mitophagy
0.26515	0.11595	0.26675	0.06142	0.20862
0.19138	0.1452	0.27839	0.06828	0.19101
0.21489	0.15666	0.29805	0.07516	0.19653
0.18202	0.24048	0.26717	0.0741	0.18733
0.13178	0.24012	0.27489	0.0791	0.18533
0.13523	0.29997	0.26947	0.07357	0.16937
0.12618	0.30124	0.24968	0.06109	0.17862
0.08258	0.31085	0.23735	0.06118	0.19618
0.0647	0.33383	0.26046	0.06859	0.18991
0.0996	0.36876	0.29339	0.0713	0.20783
