# Supplementary material for: Prediction of mechanistic subtypes of Parkinson’s using patient-derived stem cell models
Source: Nat Mach Intell. 2023 Aug 10;5(8):933–46. doi: 10.1038/s42256-023-00702-9 (PMC10442231; doi:10.1038/s42256-023-00702-9)
Supplement: Source Data Fig. 4 — Statistical source data for Fig. 4. [file 42256_2023_702_MOESM6_ESM.xlsx]

## Sheet: fig4g
Aggregation	Mitochondria
0.67011	0.64139
0.85422	0.46072
0.64462	0.60099
0.74191	0.46139
0.62835	0.50943
0.69045	0.51098
0.79091	0.49093
0.73092	0.46093
0.65433	0.53871
0.58435	0.63281
0.70321	0.50432

## Sheet: fig4h
Aggregation	Mitochondria
354.74	1223.56
435.638	1036.32
1031.68	1538.65
325.037	1377.76
566.074	1522.59
412.663	1461.9
316.227	1432.07
432.485	954.998
446.973	1489.05
1209.57	1464.13
1238.24	1500.18
