# Supplementary material for: Prediction of mechanistic subtypes of Parkinson’s using patient-derived stem cell models
Source: Nat Mach Intell. 2023 Aug 10;5(8):933–46. doi: 10.1038/s42256-023-00702-9 (PMC10442231; doi:10.1038/s42256-023-00702-9)
Supplement: Source Data Extended Data Fig. 7 — Statistical source data for Extended Data Fig. 7. [file 42256_2023_702_MOESM7_ESM.xlsx]

## Sheet: ExData 7
	Nucleus HOECHST SER Dark		Number of Spots Lyso		Lyso texture SER Edge		TMRM texture SER Valley		Total Spot area Lyso
	Control	SNCAx3	Control	SNCAx3	Control	SNCAx3	Control	SNCAx3	Control	SNCAx3
	0.0289314	0.0274228	0.556526	0.582249	0.194331	0.228307	0.259483	0.275725	8.52406	9.73543
	0.0280215	0.0289545	0.559788	0.5967	0.20819	0.24562	0.276441	0.311744	8.05145	9.93453
	0.0292879	0.0277933	0.525385	0.58068	0.184326	0.223654	0.230747	0.274273	7.60639	9.3786
	0.0276559	0.0275318	0.558032	0.58338	0.198705	0.227145	0.26134	0.284501	7.8527	9.40779
	0.0274336	0.0297597	0.539714	0.584288	0.191027	0.230453	0.234283	0.278029	7.45992	9.45609
	0.0288854	0.0290067	0.605044	0.576296	0.198424	0.238586	0.257897	0.275094	8.81204	9.62113
	0.0294645	0.0291969	0.589478	0.587327	0.208181	0.22451	0.25828	0.280117	8.72668	9.6812
	0.0275957	0.0293657	0.538377	0.602119	0.20465	0.239958	0.222655	0.291553	7.52306	9.94215
	0.0273233	0.0293054	0.544156	0.589657	0.194299	0.228033	0.212148	0.277683	7.39751	9.67543
	0.0268734	0.0286814	0.520126	0.610631	0.161366	0.237478	0.138402	0.284878	7.11629	10.2643
	0.0281744	0.0281156	0.580573	0.598025	0.202619	0.247455	0.265607	0.313046	8.74433	10.0983
	0.0278879	0.0276668	0.558579	0.586514	0.204437	0.244865	0.279572	0.302865	7.98865	9.59038
	0.0277757	0.0301298	0.542222	0.61773	0.189958	0.255516	0.258233	0.321463	7.59605	10.556
	0.0280934	0.028469	0.562973	0.587323	0.207736	0.228179	0.288706	0.286079	7.98145	9.56594
	0.0287275	0.0281388	0.561978	0.582195	0.205372	0.228656	0.26664	0.282373	8.02164	9.40472
	0.0283015	0.028078	0.565821	0.569952	0.204557	0.224986	0.255302	0.258754	8.30294	9.46982
	0.0274806	0.0291069	0.549812	0.59162	0.190728	0.234103	0.232189	0.291271	7.71486	9.51344
	0.0275825	0.0292498	0.562232	0.591923	0.201616	0.22405	0.240723	0.279422	7.69867	9.6774
	0.0285234	0.02902	0.542889	0.584133	0.210552	0.23029	0.219854	0.262545	7.444	9.75884
	0.0284613	0.0296349	0.565076	0.621259	0.213748	0.24274	0.25316	0.302968	8.00736	10.5667
	0.0272255		0.611144		0.205634		0.259958		9.26229
	0.0272368		0.601551		0.205448		0.255038		9.40016
	0.0289875		0.604012		0.223		0.266452		9.49536
	0.0275299		0.60248		0.214867		0.269561		8.9406
	0.028635		0.587541		0.210555		0.238512		9.03267
	0.0268101		0.582643		0.19105		0.212084		9.02656
	0.0286305		0.585315		0.197391		0.220128		9.12161
	0.031495		0.576474		0.221454		0.242413		8.52859
	0.0321227		0.582962		0.221861		0.239851		8.66052
	0.0330255		0.573018		0.223519		0.241212		8.56731
	0.0273553		0.60829		0.196965		0.243605		9.38781
	0.0274247		0.586554		0.198245		0.245073		8.9149
	0.0291207		0.60237		0.209866		0.262022		9.25299
	0.0278088		0.589179		0.204898		0.251935		8.91723
	0.0292088		0.584764		0.209549		0.238708		9.09058
	0.0283595		0.590305		0.211784		0.241465		9.14495
	0.0284528		0.593088		0.194821		0.209286		9.17187
	0.0287689		0.611469		0.199128		0.225289		9.30396
	0.0290153		0.596551		0.202124		0.231099		8.99819
	0.0294975		0.594019		0.207113		0.225497		9.16509
	0.0270955	0.030013	0.537901	0.598263	0.210287	0.249954	0.268888	0.305273	7.38271	10.0686
	0.0272853	0.0285572	0.533779	0.596505	0.203704	0.232474	0.263496	0.286482	7.57175	9.97216
	0.0266117	0.030262	0.528854	0.588191	0.188329	0.231662	0.240153	0.288755	7.30081	9.60981
	0.0285388	0.0308397	0.542649	0.572884	0.212585	0.232435	0.256191	0.28156	7.84319	9.39776
	0.0283089	0.0290775	0.538075	0.582661	0.198718	0.229736	0.257153	0.274595	7.59769	9.43475
	0.028173	0.0307417	0.547977	0.574058	0.209123	0.251688	0.253997	0.283925	7.74802	9.67785
	0.0292002	0.030609	0.553256	0.65903	0.209132	0.217499	0.259282	0.274199	8.11295	11.4726
	0.0269305	0.0296908	0.541918	0.656768	0.197938	0.22502	0.210338	0.273866	7.56438	11.0179
	0.0288447	0.0304484	0.544636	0.628009	0.201614	0.217858	0.230171	0.269013	7.78161	10.0212
	0.0283284	0.0314973	0.560408	0.634731	0.214074	0.234164	0.240293	0.2935	8.24929	10.9068
	0.0285223	0.0294802	0.557789	0.566105	0.205937	0.243384	0.26793	0.288853	7.9975	9.29315
	0.0294538	0.0291488	0.540669	0.600675	0.214477	0.238935	0.272848	0.286721	8.01863	10.0608
	0.0287687	0.0289273	0.548834	0.614076	0.204722	0.226293	0.271663	0.278156	7.94679	10.4382
	0.0287781	0.0285068	0.540312	0.587594	0.207352	0.2324	0.269883	0.272712	7.65448	9.8312
	0.0300343	0.0303393	0.549015	0.599412	0.221596	0.246425	0.269729	0.293951	8.08858	9.93457
	0.0279133	0.0310724	0.537139	0.57795	0.208227	0.248994	0.252843	0.27892	7.6267	9.739
	0.0277399	0.0300892	0.538732	0.605287	0.189886	0.233977	0.247731	0.281189	7.52147	10.0183
	0.0279903	0.0315587	0.548426	0.618919	0.203099	0.232212	0.251184	0.289518	7.82923	10.2749
	0.029429	0.0298242	0.555196	0.609514	0.205606	0.227703	0.240998	0.276779	8.13922	9.93589
	0.0285954	0.0301578	0.563574	0.596395	0.198384	0.22388	0.249937	0.270975	7.99432	9.59827
	0.0285621		0.579578		0.214754		0.253425		8.82069
	0.0283828		0.580109		0.201394		0.245733		9.04056
	0.0282068		0.586846		0.198056		0.248404		8.98867
	0.028908		0.5964		0.218944		0.263235		9.09955
	0.0287853		0.590176		0.204232		0.24294		9.1774
	0.0300588		0.582855		0.207748		0.251789		8.87385
	0.0279215		0.532957		0.199221		0.246904		7.60067
	0.0287215		0.51923		0.210451		0.237821		7.46722
	0.0295343		0.538911		0.207913		0.224891		7.99417
	0.0279333		0.525889		0.206576		0.220797		7.50382
	0.0280581		0.58422		0.212567		0.252872		8.8364
	0.0273212		0.561943		0.200738		0.234798		8.48894
	0.0279741		0.563529		0.188316		0.221057		8.79526
	0.0277169		0.585876		0.197729		0.234894		8.94897
	0.0286441		0.578874		0.205103		0.234665		8.93019
	0.0287515		0.577863		0.202099		0.233206		8.98818
	0.0283767		0.523383		0.199723		0.230155		7.7404
	0.0284249		0.53954		0.189636		0.21865		8.15071
	0.0287724		0.559761		0.18915		0.242015		8.24109
	0.0278697		0.541335		0.208584		0.231099		7.78532
