# Supplementary material for: Prediction of mechanistic subtypes of Parkinson’s using patient-derived stem cell models
Source: Nat Mach Intell. 2023 Aug 10;5(8):933–46. doi: 10.1038/s42256-023-00702-9 (PMC10442231; doi:10.1038/s42256-023-00702-9)
Supplement: Source Data Extended Data Fig. 8 — Statistical source data for Extended Data Fig. 8. [file 42256_2023_702_MOESM8_ESM.xlsx]

## Sheet: ExData 8
	TMRM texture SER Ridge		TMRM texture SER Valley		TMRM texture SER Dark		TMRM texture SER Bright		Lyso texture in cytoplasm SER Dark
	Control	PINK1	Control	PINK1	Control	PINK1	Control	PINK1	Control	PINK1
	0.0937302	0.0793685	0.260389	0.283435	0.298612	0.313331	0.128741	0.108491	0.119372	0.118466
	0.0939481	0.0823238	0.267077	0.278789	0.306931	0.312947	0.130104	0.112914	0.132953	0.12582
	0.0948418	0.080821	0.262879	0.281465	0.303746	0.31454	0.131625	0.110286	0.14498	0.131617
	0.0913346	0.0795893	0.243102	0.277803	0.281305	0.309857	0.127195	0.10954	0.136102	0.126053
	0.0884401	0.0779331	0.249127	0.283331	0.28601	0.314282	0.12398	0.107515	0.134627	0.134642
	0.0915657	0.0806512	0.254619	0.280907	0.294102	0.313908	0.127264	0.111428	0.144597	0.136164
	0.0876426	0.0785544	0.250833	0.285145	0.287417	0.317158	0.123222	0.108578	0.139122	0.138026
	0.0938978	0.0774954	0.248134	0.275107	0.290587	0.306508	0.13079	0.107366	0.142411	0.130333
	0.0901762	0.0778473	0.242581	0.274311	0.282703	0.305168	0.126593	0.107955	0.135698	0.128068
	0.087686	0.0746416	0.234235	0.260872	0.272253	0.291056	0.123649	0.103899	0.121444	0.126927
	0.0949077	0.0813993	0.274535	0.289504	0.313327	0.320981	0.132414	0.111195	0.120496	0.121443
	0.0956956	0.0780895	0.27911	0.261794	0.319362	0.291903	0.132419	0.106771	0.139856	0.111728
	0.0974435	0.0806567	0.276575	0.274233	0.317696	0.305398	0.135752	0.110056	0.147275	0.125814
	0.0954765	0.0817093	0.270778	0.283699	0.311669	0.317044	0.131703	0.112208	0.147477	0.133682
	0.0939566	0.0781342	0.252975	0.276932	0.29204	0.308121	0.132199	0.107513	0.141055	0.131966
	0.0889564	0.0766026	0.24058	0.278965	0.27728	0.309684	0.124227	0.105886	0.134218	0.137121
	0.088682	0.077249	0.244513	0.28028	0.282925	0.311437	0.124062	0.106884	0.140598	0.135851
	0.0929267	0.0785666	0.246183	0.281149	0.28761	0.313112	0.130376	0.108769	0.140389	0.13736
	0.0941309	0.0769956	0.249046	0.279221	0.291369	0.310434	0.131171	0.107329	0.132312	0.134989
	0.0931459	0.072314	0.240094	0.263984	0.282078	0.293	0.131004	0.100968	0.131641	0.127329
	0.0989331	0.081419	0.282946	0.291046	0.325619	0.322383	0.137411	0.110816	0.142365	0.119812
	0.096212	0.0780078	0.276713	0.275891	0.315235	0.30719	0.134164	0.106691	0.123388	0.12451
	0.0993114	0.0804017	0.260868	0.275321	0.302832	0.308136	0.138299	0.109613	0.144848	0.130263
	0.0979993	0.0783875	0.283829	0.25934	0.326036	0.291507	0.136368	0.107645	0.159299	0.127508
	0.0949441	0.0778883	0.260358	0.272031	0.301386	0.303919	0.133413	0.107101	0.148389	0.135038
	0.0878957	0.0769379	0.238873	0.262693	0.276299	0.294828	0.123681	0.106402	0.13737	0.134312
	0.0905429	0.0791676	0.251999	0.276521	0.291362	0.30864	0.126893	0.109274	0.136572	0.140894
	0.092155	0.0771149	0.244027	0.275666	0.284464	0.307052	0.127937	0.107349	0.136117	0.138079
	0.0795565	0.0770927	0.212641	0.270043	0.245466	0.301636	0.112334	0.107182	0.121459	0.136374
	0.0924017	0.0725112	0.242188	0.268917	0.283464	0.297675	0.129888	0.10155	0.125552	0.130838
	0.0885898	0.0900958	0.278771	0.289098	0.316697	0.33041	0.124913	0.120112	0.154833	0.165163
	0.0850349	0.089065	0.271497	0.289334	0.305011	0.331182	0.120688	0.119949	0.137564	0.16285
	0.0783049	0.0829896	0.242227	0.280081	0.274146	0.317915	0.110895	0.112242	0.131088	0.157249
	0.0860912	0.0822336	0.26163	0.276835	0.297856	0.315087	0.121785	0.112058	0.141517	0.151403
	0.0841333	0.0808353	0.254136	0.272438	0.289719	0.308993	0.120038	0.11001	0.134521	0.146412
	0.0853168	0.0854726	0.252902	0.279577	0.289282	0.318875	0.12107	0.11617	0.131955	0.144993
	0.0856916	0.0826965	0.255378	0.279786	0.293418	0.318299	0.121231	0.113551	0.134073	0.136844
	0.0853535	0.0822643	0.246333	0.280378	0.282407	0.317982	0.122893	0.112828	0.130788	0.131773
	0.084605	0.0831039	0.24907	0.275286	0.285799	0.313996	0.121619	0.113989	0.130557	0.12776
	0.0831879	0.0806591	0.255007	0.284162	0.291269	0.321292	0.11893	0.111453	0.118299	0.117388
	0.0866468	0.0842204	0.278837	0.293117	0.313824	0.331608	0.122871	0.113974	0.143856	0.165559
	0.0865295	0.0860638	0.284565	0.281593	0.319151	0.320599	0.121986	0.115853	0.145289	0.158224
	0.0881565	0.0851567	0.272568	0.28219	0.310124	0.320977	0.12501	0.114911	0.149867	0.160043
	0.0842209	0.0860033	0.266388	0.274744	0.300425	0.314152	0.120193	0.115799	0.140351	0.1544
	0.0815354	0.0817031	0.265339	0.281101	0.297407	0.31867	0.117616	0.111395	0.130671	0.152098
	0.0861324	0.0796369	0.257314	0.277394	0.296227	0.313455	0.121445	0.109416	0.145151	0.143791
	0.0834905	0.0813025	0.25218	0.286339	0.288944	0.323667	0.119038	0.111781	0.135091	0.136698
	0.0833081	0.0860479	0.255883	0.284326	0.291632	0.324752	0.120326	0.117843	0.125162	0.14037
	0.0809208	0.0834963	0.259641	0.269681	0.294286	0.308243	0.115719	0.114496	0.120614	0.132584
	0.0829018	0.0786735	0.266967	0.289453	0.301879	0.325106	0.119796	0.109962	0.118692	0.117194
	0.088852	0.0846871	0.292352	0.284885	0.328179	0.323149	0.126217	0.114016	0.14923	0.164307
	0.086375	0.0860321	0.273971	0.281369	0.308279	0.320758	0.121451	0.115755	0.142851	0.161714
	0.0854979	0.0831253	0.258901	0.27612	0.29366	0.314079	0.122324	0.112723	0.135913	0.158239
	0.0842669	0.0835292	0.270494	0.281831	0.306299	0.320562	0.119312	0.113844	0.142015	0.158108
	0.0804066	0.0803154	0.250498	0.273861	0.282722	0.310879	0.114095	0.11029	0.130272	0.146402
	0.0826937	0.0800355	0.266275	0.263308	0.301636	0.300137	0.117211	0.109364	0.137011	0.141674
	0.0813701	0.0798831	0.260999	0.268409	0.295333	0.305304	0.116149	0.110056	0.1278	0.133861
	0.0827054	0.0805496	0.249823	0.285828	0.284846	0.322694	0.119097	0.111668	0.123412	0.130158
	0.0787377	0.0807757	0.234345	0.280603	0.267281	0.31717	0.112773	0.111335	0.120134	0.129477
	0.0836276	0.0832708	0.250479	0.280843	0.286487	0.319441	0.120686	0.114143	0.115562	0.128835
	0.0834227	0.0813377	0.280638	0.291836	0.313814	0.328102	0.118861	0.111346	0.145676	0.160015
	0.0773092	0.0804635	0.249302	0.280354	0.281364	0.316823	0.11015	0.110083	0.136099	0.150466
	0.0808912	0.0838085	0.24643	0.280638	0.278765	0.318587	0.116375	0.113274	0.132322	0.153066
	0.0806699	0.0842986	0.251033	0.282412	0.285385	0.321058	0.114395	0.115084	0.136414	0.150179
	0.0788034	0.0797816	0.241118	0.284929	0.274963	0.321448	0.111962	0.110849	0.128969	0.140699
	0.0800597	0.0815828	0.23794	0.280688	0.272648	0.318064	0.113801	0.112831	0.128579	0.138167
	0.0815069	0.0795036	0.264844	0.271392	0.300373	0.307808	0.116463	0.110071	0.12787	0.132273
	0.0817839	0.0792975	0.269443	0.275224	0.305357	0.31063	0.117059	0.109852	0.121862	0.12455
	0.082982	0.0804872	0.269232	0.270656	0.30522	0.30738	0.119137	0.111664	0.117721	0.123954
	0.0772262	0.0812308	0.286255	0.275603	0.317995	0.313065	0.111728	0.112704	0.111295	0.11981
	0.0850892	0.0812293	0.282629	0.293549	0.317851	0.330333	0.121064	0.111728	0.14761	0.160461
	0.0828193	0.0789497	0.274212	0.281054	0.307828	0.316918	0.118991	0.108619	0.143894	0.151092
	0.0851086	0.0827602	0.271964	0.277919	0.306743	0.315751	0.122085	0.112613	0.143887	0.157313
	0.0840694	0.080911	0.257001	0.279082	0.293525	0.31622	0.119428	0.111379	0.139885	0.146955
	0.0825154	0.0809161	0.26429	0.278232	0.299239	0.3151	0.118513	0.111103	0.129406	0.144548
	0.0816383	0.0801405	0.274383	0.284493	0.309721	0.320891	0.116195	0.111468	0.132841	0.140587
	0.0813249	0.0801337	0.260465	0.279964	0.296282	0.316423	0.116399	0.111021	0.127634	0.136453
	0.08325	0.082769	0.265853	0.275802	0.302278	0.313622	0.119029	0.113558	0.12021	0.135114
	0.0805814	0.0797205	0.256806	0.275683	0.290348	0.311762	0.116738	0.110371	0.11401	0.126075
	0.0809596	0.0793689	0.281054	0.280221	0.316037	0.316156	0.116849	0.110737	0.11548	0.122735
	0.0853331	0.0801722	0.27708	0.286235	0.312006	0.321728	0.122334	0.109736	0.148288	0.158201
	0.0814924	0.0809574	0.277803	0.289853	0.310951	0.32646	0.116559	0.111802	0.142812	0.15393
	0.0831847	0.0839621	0.26031	0.276065	0.295175	0.314279	0.118549	0.114323	0.136168	0.154608
	0.0809551	0.0826435	0.25288	0.28763	0.285756	0.325677	0.116001	0.113983	0.131316	0.149326
	0.079905	0.0765399	0.259305	0.265978	0.292392	0.300582	0.114602	0.106052	0.126371	0.13682
	0.0816058	0.0782442	0.260098	0.273348	0.295588	0.309361	0.11644	0.109072	0.126856	0.132589
	0.0814408	0.0795671	0.270925	0.272574	0.306345	0.308939	0.117047	0.110218	0.125288	0.134885
	0.0832208	0.0791395	0.277764	0.271296	0.312969	0.306693	0.119875	0.109704	0.120406	0.130564
	0.083665	0.0793332	0.26908	0.275438	0.305621	0.311646	0.120666	0.110547	0.117986	0.125288
	0.0783966	0.078775	0.28279	0.270001	0.314343	0.305691	0.113866	0.109546	0.113305	0.121128
